# Supplementary material for: Molecular Characterization of Clinical Isolates of Methicillin-Resistant Staphylococcus aureus from Chonburi, Thailand
Source: Pathogens. 2025 Apr 24;14(5):406. doi: 10.3390/pathogens14050406 (PMC12114143; doi:10.3390/pathogens14050406)
Supplement: Supplementary file 1 [file pathogens-14-00406-s001.zip]

Archive with 1 entries (1 files):
- Supplemental Figure S1. PCR amplification products obtained with SCCmec types I-V by multiplex PCR..tif
